# Supplementary material for: A Critical Review on the Dosing and Safety of Antifungals Used in Exotic Avian and Reptile Species
Source: J Fungi (Basel). 2023 Jul 31;9(8):810. doi: 10.3390/jof9080810 (PMC10455840; doi:10.3390/jof9080810)
Supplement: Supplementary file 1 [file jof-09-00810-s001.zip]

Archive with 1 entries (1 files):
- jof-2453041-supplementary.pdf
